# Supplementary material for: Impact of Adjunct Testosterone on Cancer-Related Fatigue: An Ancillary Analysis from a Controlled Randomized Trial
Source: Curr Oncol. 2022 Nov 1;29(11):8340–56. doi: 10.3390/curroncol29110658 (PMC9689748; doi:10.3390/curroncol29110658)
Supplement: Supplementary file 1 [file curroncol-29-00658-s001.zip]

Archive with 1 entries (1 files):
- curroncol-1967094-supplementary.pdf
